# Supplementary material for: Stability Constant and Potentiometric Sensitivity of Heavy Metal–Organic Fluorescent Compound Complexes: QSPR Models for Prediction and Design of Novel Coumarin-like Ligands
Source: Toxics. 2023 Jul 7;11(7):595. doi: 10.3390/toxics11070595 (PMC10383909; doi:10.3390/toxics11070595)
Supplement: Supplementary file 1 [file toxics-11-00595-s001.zip]

Archive with 1 entries (1 files):
- toxics-2400301-supplementary.pdf
